# Supplementary material for: Moss Biomonitoring of Atmospheric Pollution with Trace Elements in the Moscow Region, Russia
Source: Toxics. 2022 Feb 2;10(2):66. doi: 10.3390/toxics10020066 (PMC8875797; doi:10.3390/toxics10020066)
Supplement: Supplementary file 1 [file toxics-10-00066-s001.zip]

Archive with 1 entries (1 files):
- toxics-1554165-supplementary.pdf
